# Supplementary material for: Using the C-Read as a Portable Device to Evaluate Reading Ability in Young Chinese Adults: An Observational Study
Source: J Pers Med. 2023 Mar 1;13(3):463. doi: 10.3390/jpm13030463 (PMC10056310; doi:10.3390/jpm13030463)
Supplement: Supplementary file 1 [file jpm-13-00463-s001.zip]

Archive with 2 entries (2 files):
- C-READ reading ability test questionnaire.pdf
- supplementary file.pdf
